# Supplementary material for: In Silico drug repurposing pipeline using deep learning and structure based approaches in epilepsy
Source: Sci Rep. 2024 Jul 17;14:16562. doi: 10.1038/s41598-024-67594-6 (PMC11254927; doi:10.1038/s41598-024-67594-6)
Supplement: Supplementary file 14 — Supplementary Table S4. [file 41598_2024_67594_MOESM14_ESM.xlsx]

## Sheet: Table S4
Table. S4 GOF gene list from three databases
gene symbol	Pubmed Central	OMIM	DDG2P	Number of database	disease name	confidence category	allelic requirement	mutation consequence	mechanism	organ specificity	hgnc id	PMID
SCN2A	1	1	0	2	epilepsy	definitive	monoallelic_autosomal	all missense/in frame		Brain/Cognition	10588	30062040;31904126;37578743
CACNA1D	1	1	1	3	primary aldosteronism, seizures, and neurologic abnormalities	strong	monoallelic_autosomal	activating	GOF_variant	Endocrine/Metabolic;Brain/Cognition	1391	23913001
SCN1A	1	1	0	2	SCN1A-related seizure disorders	definitive	monoallelic_autosomal	loss of function		Brain/Cognition	10585	11359211;21555645;18680191;17000989;16505326;12566275;21753172
KCNA2	1	1	0	2	epileptic encephalopathy	definitive	monoallelic_autosomal	all missense/in frame		Brain/Cognition	6220	25751627
CHRNB2	1	0	1	2	CHRNB2-related nocturnal frontal lobe epilepsy	strong	monoallelic_autosomal	activating		Brain/Cognition	1962	11062464
GABRB3	1	0	0	1	childhood absence epilepsy type 5	definitive	monoallelic_autosomal	all missense/in frame		Brain/Cognition	4083	27476654;23934111;18514161
GNAO1	1	1	0	2	epileptic encephalopathy	definitive	monoallelic_autosomal	all missense/in frame	GOF_disease	Brain/Cognition	4389	23993195
GRIN2A	1	0	0	1	epilepsy, focal, with speech disorder and with or without mental retardation	definitive	monoallelic_autosomal	loss of function		Brain/Cognition	4585	23933818;20890276;23033978
GRIN2B	1	1	0	2	mental retardation	definitive	monoallelic_autosomal	loss of function		Brain/Cognition	4586	23160955;20890276;23718928;23033978
CACNA1A	1	1	0	2	epileptic encephalopathy	strong	monoallelic_autosomal	all missense/in frame		Brain/Cognition;Heart/Cardiovasculature/Lymphatic	1388	28927557;28742085;29366381;27476654;23934111
CHRNA2	1	0	0	1	CHRNA2-related nocturnal frontal lobe epilepsy	both RD and IF	monoallelic_autosomal	all missense/in frame		Brain/Cognition	1956	25770198;30809122;16826524;25847220
KCNQ2	1	0	0	1	benigh neonatal epilepsy type 1	definitive	monoallelic_autosomal	loss of function		Musculature;Brain/Cognition	6296	10323247;17872363;9430594;16235065;11572947;9425895;15249611;11175290
SLC9A6	1	0	0	1	mental retardation syndromic X-linked christianson type	definitive	monoallelic_X_hom	loss of function		Brain/Cognition	11079	20395263;10528855;18342287
KCNH5	1	1	0	2	infantile epileptic encephalopathy	limited	monoallelic_autosomal	all missense/in frame		Brain/Cognition	6254	23647072
KCNT1	1	1	0	2	severe nocturnal frontal lobe epilepsy	definitive	monoallelic_autosomal	all missense/in frame	GOF_variant	Brain/Cognition	18865	23086397;23086396
KCNH1	1	1	0	2	epilepsy,temple-Baraitser syndrome	strong	monoallelic_autosomal	gain of function		Skeleton;Brain/Cognition	6250	25420144;33494179
CHRNA4	1	1	0	2	nocturnal frontal lobe epilepsy type 1	definitive	monoallelic_autosomal	activating	GOF_gene	Brain/Cognition	1958	7647781
STXBP1	1	0	0	1	epileptic encephalopathy, early infantile type 4	definitive	monoallelic_autosomal	loss of function		Brain/Cognition	11444	21062273;26212315;26384463;32105008;29929108;28944233;18469812;20887364;26865513;21762454;22596016;29544889;27069701;24315539;19557857;29718889;29264391;31387522;27184330;21770924;21364700;26514728;30654231;24170257;25714420;24189369;23763664;20876469;31344879;23531706;24623842;25631041;25418441;24095819;23533165;23409955;29896790;21204804
KCNJ10	1	0	0	1	seizures-sensorineural deafness-ataxis-mental ,retardation-electrolyte imbalance	definitive	biallelic_autosomal	loss of function		Endocrine/Metabolic;Brain/Cognition;Ear	6256	21849804;19289823;19420365;20651251;31444548
MTOR	1	1	0	2	Smith-Kingsmore syndrome	definitive	monoallelic_autosomal	gain of function		Face;Brain/Cognition	3942	35359577;29476105;34038402;23934111
CACNA1G	1	1	0	2	autosomal recessive metnal retardation	limited	biallelic_autosomal	gain of function		Brain/Cognition	1394	21937992;33098379;28892148;23934111
TSC1	1	1	0	2	tuberous sclerosis type1	definitive	monoallelic_autosomal	loss of function		Skin;Kidney Renal Tract;Brain/Cognition	12362	10823953;18830229;10053179;10340649;9242607
CACNA1H	1	1	0	2	epilepsy, childhood absence, susceptibility type 6	limited	monoallelic_autosomal	all missense/in frame		Brain/Cognition	1395	34399820;24277868;29588962
KCNQ2	1	0	0	1	epileptic encephalopathy, early infantile, 7	definitive	monoallelic_autosomal	loss of function		Musculature;Brain/Cognition	6296	23774309;24107868;31199083;24371303;22169383;28687180;12742592;31418850;28728838;27602407;15249611;28631195;29687029;30107960;23621294;23692823;28832002;22275249;27861786;25880994;22926866;25566516;30530441;31152295;25092550;31951342
GABRG2	1	0	0	1	epilepsy, generalized, with febrile seizures plus, type 3	strong	monoallelic_autosomal	loss of function			4087	11326274
SCN1B	1	0	0	1	brugada syndrome 5	definitive	monoallelic_autosomal	loss of function		Brain/Cognition;Heart/Cardiovasculature/Lymphatic	10586	17020904;9697698;18464934;12011299
KCNB1	1	0	0	1	epileptic encephalopathy, early infantile, 26	definitive	monoallelic_autosomal	all missense/in frame		Brain/Cognition	6231	25164438
SCN8A	1	1	1	3	epileptic encephalopathy, early infantile, 13	definitive	monoallelic_autosomal	dominant negative	GOF_variant	Brain/Cognition	10596	16236810;22365152
TSC2	1	1	0	2	tuberous sclerosis type2	definitive	monoallelic_autosomal	loss of function		Skin;Kidney Renal Tract;Brain/Cognition	12363	7581393;10069705;17120248;19259131;10206124;9361032;9302281;8825048;9463313;8824881;12752578;8634701;11403047
SCN3A	1	1	0	2	Focal epilepsy	strong	monoallelic_autosomal	all missense/in frame	GOF_variant	Brain/Cognition	10590	24157691;18242854
KCNQ3	1	0	0	1	KCNQ3 syndrome	definitive	monoallelic_autosomal	gain of function	GOF variant	Brain/Cognition	6297	37607817;31177578;29542386
SCN2A	1	1	0	2	infantile epileptic encephalopathy	definitive	monoallelic_autosomal	all missense/in frame		Brain/Cognition	10588	28489313;29635106;25457084;19783390;25772804;23935176;23988467;24579881;28379373;25459969;16417554;28254201;22591750;24659627;27781028;30144217;28709814;24814476;29625812;15028761;26311622;17386050;31966371;23827426;24710820;23550958;30203812;19786696;31439038;31204721;26291284
FGF12	1	1	0	2	epileptic encephalopathy	definitive	monoallelic_autosomal	all missense/in frame		Brain/Cognition	3668	27830185;27872899;27164707
KCNQ5	1	1	0	2	Intellectual Disability with or without Epileptic Encephalopathy	strong	monoallelic_autosomal	all missense/in frame		Brain/Cognition	6299	28669405
KMT2E	1	0	0	1	intellectual disability	definitive	monoallelic_autosomal			Skeleton;Brain/Cognition	18541	31079897
CACNA1E	1	1	0	2	Epileptic Encephalopathy with Contractures, Macrocephaly, and Dyskinesia	strong	monoallelic_autosomal	all missense/in frame		Brain/Cognition	1392	30343943
RNF13	1	1	0	2	Congenital Microcephaly Epileptic Encephalopathy Blindness and Failure to Thrive	strong	monoallelic_autosomal	all missense/in frame	GOF_disease	Brain/Cognition	10057	30595371
TFE3	1	0	0	1	Intellectual disability with pigmentary mosaicism and storage disorder	definitive	monoallelic_X_het	all missense/in frame		Skin;Liver;Face;Brain/Cognition	11752	31833172;32409512;30595499;33057194
KCNT2	1	1	0	2	Developmental and infantile epileptic encephalopathy	limited	monoallelic_autosomal	all missense/in frame			18866	29740868
ATP6V1A	1	1	0	2	epileptic encephalopathy, infantile or early childhood, 3	definitive	monoallelic_autosomal			Brain/Cognition	851	29668857;32045939
FGF13	1	1	0	2	FGF13-related neurodevelopmental disorder (hemizygous)	strong	monoallelic_X_hom	all missense/in frame		Brain/Cognition	3670	33245860
EPM2A	1	1	0	2	Lafora's disease	strong	monoallelic_autosomal	all missense/in frame		Brain/Cognition	3413	9771710
SLC35A2	1	0	0	1	pediatric refractory epilepsies	strong	monoallelic_X_hom	loss of function		Brain/Cognition	11022	31444548
HCN2	1	1	0	2	focal and generalized epilepsy	strong	monoallelic_autosomal	gain of function	GOF variant	Brain/Cognition	4846	29064616;20437590;35663267;24324597;17931874;22961547
KCND2	1	1	0	2	seizure	strong	monoallelic_autosomal	gain of function		Brain/Cognition	6238	29542386;24501278;34245260;29581270
KCNH2	1	1	0	2	epilpsy	definitive	monoallelic_autosomal	loss of function		Brain/Cognition	6251	20544339
MAST3	1	0	0	1	developmental and epileptic encephalopathy	strong	monoallelic_autosomal	gain of function			19036	34185323
EPM2A	1	1	0	2	Lafora's disease	definitive	monoallelic_autosomal	all missense/in frame		Brain/Cognition	3413	9771710
FHF1A	1	0	0	1	infantile epileptic encephalopathy	definitive	monoallelic_autosomal	gain of function		Brain/Cognition	34237	33982289;27164707;33245860
FHF1B	1	0	0	1	infantile epileptic encephalopathy	definitive	monoallelic_autosomal	all missense/in frame		Brain/Cognition	25378	33982289;27164707
FHF2A	1	0	0	1	X-linked developmental and epileptic encephalopathy	definitive	monoallelic_X_hom	all missense/in frame		Brain/Cognition	29320	33245860
PPARα	1	0	0	1	epilepsy	strong	monoallelic_autosomal			Brain/Cognition	9232	23724509;28766701
PRDM8	1	1	0	2	early-onset Lafora body disease	definitive	monoallelic_autosomal	all missense/in frame			13993	22961547
RHEB	1	0	0	1	pediatric refractory epilepsies	strong	monoallelic_autosomal	gain of function		Brain/Cognition	10011	34038402;31444548
